# Supplementary material for: Optimization and Antibacterial Evaluation of Novel 3-(5-Fluoropyridine-3-yl)-2-oxazolidinone Derivatives Containing a Pyrimidine Substituted Piperazine
Source: Molecules. 2023 May 23;28(11):4267. doi: 10.3390/molecules28114267 (PMC10254757; doi:10.3390/molecules28114267)
Supplement: Supplementary file 1 [file molecules-28-04267-s001.zip]

Archive with 1 entries (1 files):
- molecules-2345611-supplementary.pdf
